# Supplementary material for: First Contiguous Genome Assembly of Japanese Lady Bell (Adenophora triphylla) and Insights into Development of Different Leaf Types
Source: Genes (Basel). 2023 Dec 30;15(1):58. doi: 10.3390/genes15010058 (PMC10815912; doi:10.3390/genes15010058)
Supplement: Supplementary file 1 [file genes-15-00058-s001.zip]

Archive with 2 entries (2 files):
- Supplementary_Figures_S.pdf
- Supplementary_Tables_S.xlsx
