# Supplementary material for: First Contiguous Genome Assembly of Japanese Lady Bell (Adenophora triphylla) and Insights into Development of Different Leaf Types
Source: Genes (Basel). 2023 Dec 30;15(1):58. doi: 10.3390/genes15010058 (PMC10815912; doi:10.3390/genes15010058)
Supplement: Supplementary file 1 [file genes-15-00058-s001.zip › Supplementary_Tables_S.xlsx]

## Sheet: Table S1
Supplementary Table S1. Minimum and maximum statistics of Adenophora triphylla genome size calculated using the GenomeScope tool.
Metrics	Minimum	Maximum
Homozygous (aa)	0.976717	0.978039
Heterozygous (ab)	0.0219606	0.0232826
Genome Haploid Length (bp)	2,601,569,828 bp	2,639,560,900 bp
Genome Repeat Length (bp)	2,114,549,650 bp	2,145,428,701 bp
Genome Unique Length (bp)	487,020,178 bp	494,132,199 bp
Model Fit	0.238271	0.949356
Read Error Rate	0.0014404	0.0014404

## Sheet: Table S2
Supplementary Table S2. Sequencing data used for Adenophora triphylla genome assembly.
Library type (platform)	insert size	Raw data		Trimmed data		Average length (bp)	Coverage (X)*
		No. of reads	Length (bases)	No. of reads	Length (bases)
Nanopre (GridION)	1 ~ 149,727 bp	na	na	17625008	123573766649	7,011 bp (N50 13,401 bp)	47.5284
Illumina Paired-end (HiSeq X)	350 bp	817306822	123413330122	807876644	119691745688	148 bp	46.0353
*Coverage was calculated based on the genome size (2.6 Gb) of A. triphylla estimated by k-mer frequency-based methods.

## Sheet: Tabls S3
Supplementary Table S3. Summary of two contig sets between pipeline 1 and pipeline 2.
Assembly pipelines	Pipeline 1a)	Pipeline 2b)
Sequence numbers	33,666 (contigs)	8,432 (contigs)
Total sequence length (bp)	1816353150	2477772497
% coverage of estimated genome size (2.6 Gb)	0.698	0.953
Min length (bp)	8861	18168
Max length (bp)	604614	3658388
Average length (bp)	53952	293853
N50 (bp)	60693	403696
N90 (bp)	30861	145217
Complete BUSCOs (%) (ver3, embryophyta)	89.5	88.3
Complete BUSCOs (%) (ver5, embryophyta)	na	95.6
a) Canu+SMARTdenovo+pilonx2+Nextpolish+purge_haplotig
b) NextDenovo+Nextpolish+purge_haplotig

## Sheet: Table S4
Supplementary Table S4. Validation of the genome by mapping paired-end (PE) data.
Metrics	Genome
Raw total reads	817306822
Trimmed total reads	773435156
Mapped total reads	769096335
% Mapped reads of trimmed total reads	99.439
Genome sequences (bp) covered by mapped reads	2143807872
% genome sequences covered by mapped reads	86.5216
Mapped PE reads	691074156
% Mapped PE reads of trimmed total reads	89.3513
Genome sequences (bp) covered by mapped PE reads	2130213896
% genome sequences covered by mapped PE reads	85.9729
LRT Assembly Index (LAI)	11.78

## Sheet: Table S5
Supplementary Table S5. Genome assemble comparisons between Adenophora triphylla and two Campanulaceae species.
Metrics		Adenophora triphylla	Codonopsis lanceolata1)	Platycodon grandiflorus2)	Platycodon grandiflorus3)	Platycodon grandiflorus4)
Sequence numbers		8,432 (contigs)	4,828 (chromosomes and contigs)	4,816 (scaffolds)	99 (chromosomes and scaffolds)	429 (chromosomes and contigs)
Total sequence length (bp)		2477772497	1273258064	680177651	622868196	574706410
Min length (bp)		18168	4595	1006	50000	1071
Max length (bp)		3658388	184336158	1387349	104366066	93483513
Average length (bp)		293853	263724	141233	6291598	1339642
N50 (bp)		403696	154401475	277181	65833826	64545416
N90 (bp)		145217	101348383	79197	47088837	43563964
Complete BUSCOs (%)*		95.6	97.5	96.7	98.3	97.6
Detailed results of BUSCO analysis	Complete BUSCOs	1542	1574	1560	1585	1576
	Complete and single-copy BUSCOs	1065	1476	1436	1539	1535
	Complete and duplicated BUSCOs	477	98	124	46	41
	Fragmented BUSCOs	16	21	31	14	21
	Missing BUSCOs	56	19	23	15	17
	Total BUSCO groups searched	1614	1614	1614	1614	1614
* BUSCO (version 5.0) with embryophyta_odb10 lineage dataset
1) Jang et al (2023), Front. Genet. 14, 1100819. doi: 10.3389/fgene.2023.1100819
2) Kim et al (2020), Hortic. Res. 7:112. doi: 10.1038/s41438-020-0329-x
3) Jia et al (2022), Front. Genet 13, 869784. doi: 10.3389/fgene.2022.869784
4) Lee et al (2023), Int. J. Mol. Sci. 6534. doi: 10.3390/ijms24076534

## Sheet: Table S6
Supplementary Table S6. Repeat content of the Adenophora triphylla genome.
Class	Content	Count	Masked (bp)	Masked (%)1)
DNA	CMC-EnSpm	74143	31069901	1.25394
	MULE-MuDR	56778	35234396	1.42202
	PIF-Harbinger	67304	25889785	1.04488
	hAT-Ac	77631	23251298	0.938395
	etc	356725	88663244	3.57834
LINE	L1	25697	16013467	0.646285
	L2	8176	1842625	0.0743662
	Penelope	5050	3244382	0.130939
	RTE-BovB	16648	8508893	0.343409
	etc	12385	3543273	0.143002
LTR	Caulimovirus	6808	8235030	0.332356
	Copia	221460	332901626	13.4355
	ERVK	5446	8555454	0.345288
	Gypsy	500133	868504760	35.0518
	etc	267273	86145219	3.47672
RC	Helitron	42950	22907029	0.924501
SINE	tRNA	2810	335094	0.013524
	tRNA-RTE	4797	689913	0.0278441
	etc	32927	7919989	0.319641
Unknown		1280928	359719633	14.5179
Total interspersed		3066069	1933175011	78.0207
Low_complexity		62861	3341193	0.134847
Satellite		3422	865385	0.0349259
Simple_repeat		297398	23698087	0.956427
Total		3429750	1961079676	79.1469
1) Percentage to A. triphylla genome length (2,477,772,497 bp)

## Sheet: Table S7
Supplementary Table S7. Summary of the functional annotations of 57,729 protein-coding genes in Adenophora triphylla.
Database	Program and parameters	No. of annotated genes	% of total genes
NCBI nr proteins	DIAMOND (version 0.9.30.131) with E-value cutoff 1e-5	50474	87.4327
A.thaliana (Araport11) proteins	DIAMOND (version 0.9.30.131) with E-value cutoff 1e-5	40077	69.4226
Protein domains	InterProScan (ver.5.34-73.0) with all database except PANTHER database	38024	65.8664
Gene Ontology (GO)	Blast2GO with default parameters	26212	45.4053
KEGG pathway	KAAS with SBH method	19503	33.7837
Total		51032	88.3992

## Sheet: Table S8
Supplementary Table S8. Gene annotation comparison between Adenophora triphylla and two Campanulaceae species.
Metrics	Adenophora triphylla	Codonopsis lanceolata	Platycodon grandiflorus1)	Platycodon grandiflorus2)	Platycodon grandiflorus3)
Number of protein-coding genes	57729	46005	44508	22358	41355
Total length of protein-coding genes (bp)	55297059	42414642	47041577	27670797	40602816
Average gene length (bp)	958	922	1057	1238	982
Smallest gene length (bp)	102	102	20	148	102
Longest gene length (bp)	16275	15309	18066	15303	15303
GC content (%)	43.6	44.04	44.65	44.68	44.42
Complete BUSCOs (%)*	75	78.3	88.9	94.2	86.5
Functionally annotated (%)	88.4	85.7	80.36	95.27	80.5
* BUSCO (version 5.0) with embryophyta_odb10 lineage dataset
1) Kim et al (2020), Hortic Res. 7:112. doi: 10.1038/s41438-020-0329-x
2) Jia et al (2022), Front Genet 13, 869784. doi: 10.3389/fgene.2022.869784
3) Lee et al (2023), Int J Mol Sci. 2023 Mar 31;24(7):6534. doi: 10.3390/ijms24076534

## Sheet: Table S9
Supplementary Table S9. Five whole genomes and gene sets used for comparative analyses.
Family	Species	Common names	Genome size (Mb)	Annotated genes (proteins)	Source URLs	References	Reference URLs
Campanulaceae	Adenophora triphylla	Japanese lady bell	2600	57729	In this study
Campanulaceae	Codonopsis lanceolata	Lance asiabell	1510	46005	https://doi.org/10.6084/m9.figshare.21507774	Jang et al (2023)	https://doi.org/10.3389/fgene.2023.1100819
Campanulaceae	Platycodon grandiflorus	Balloon flower	634	41355	https://doi.org/10.6084/m9.figshare.21511020	Lee et al (2023)	https://doi.org/10.3390/ijms24076534
Araliaceae	Panax ginseng	Korean ginseng	3410	65913	https://ngdc.cncb.ac.cn/gwh/Assembly/22230/show	Wang et al (2022)	https://doi.org/10.1038/s41467-022-29561-5
Brassicaceae	Arabidopsis thaliana	Thale cress	125	27654	https://phytozome-next.jgi.doe.gov/info/Athaliana_Araport11	Cheng et al (2017)	https://doi.org/10.1111/tpj.13415

## Sheet: Table_S10
Supplementary Table S10. Gene Ontology (GO) enrichment analysis of the 877 shared gene clusters between Adenophora triphylla and Codonopsis lanceolata.
GO ID	Namespace	Name	Count	p-value
GO:0006412	biological_process	translation	38	0
GO:0019252	biological_process	starch biosynthetic process	37	1.61753e-65
GO:0046777	biological_process	protein autophosphorylation	35	0
GO:0048544	biological_process	recognition of pollen	32	5.79103e-248
GO:0006468	biological_process	protein phosphorylation	24	0
GO:0055085	biological_process	transmembrane transport	23	0
GO:0008360	biological_process	regulation of cell shape	23	3.91158e-39
GO:0006310	biological_process	DNA recombination	20	9.81857e-286
GO:0010118	biological_process	stomatal movement	20	4.5555e-147
GO:0060359	biological_process	response to ammonium ion	18	9.57562e-10
GO:0008380	biological_process	RNA splicing	17	0
GO:0009451	biological_process	RNA modification	17	0
GO:0006511	biological_process	ubiquitin-dependent protein catabolic process	16	0
GO:0016567	biological_process	protein ubiquitination	16	0
GO:0009908	biological_process	flower development	15	3.91964e-95
GO:0010374	biological_process	stomatal complex development	15	2.69089e-30
GO:0097502	biological_process	mannosylation	15	0.000239669
GO:0009408	biological_process	response to heat	14	2.71428e-247
GO:0009626	biological_process	plant-type hypersensitive response	14	1.5829e-79
GO:0048364	biological_process	root development	13	3.39993e-282
GO:0006855	biological_process	drug transmembrane transport	13	8.42113e-113
GO:0007004	biological_process	telomere maintenance via telomerase	13	1.83239e-53
GO:0007166	biological_process	cell surface receptor signaling pathway	13	2.12773e-50
GO:0006952	biological_process	defense response	12	0
GO:0005975	biological_process	carbohydrate metabolic process	12	0
GO:0006636	biological_process	unsaturated fatty acid biosynthetic process	12	3.8253e-177
GO:0018298	biological_process	protein-chromophore linkage	12	2.01441e-66
GO:0009414	biological_process	response to water deprivation	11	0
GO:0009651	biological_process	response to salt stress	11	0
GO:0048316	biological_process	seed development	11	3.26581e-147
GO:0007338	biological_process	single fertilization	11	2.46571e-56
GO:0006572	biological_process	tyrosine catabolic process	11	8.69165e-15
GO:0006979	biological_process	response to oxidative stress	10	0
GO:0006351	biological_process	transcription, DNA-templated	10	3.35E-314
GO:0045893	biological_process	positive regulation of transcription, DNA-templated	10	1.49849e-299
GO:0030433	biological_process	ER-associated ubiquitin-dependent protein catabolic process	10	3.31668e-83
GO:0070413	biological_process	trehalose metabolism in response to stress	10	1.80707e-23
GO:0005886	cellular_component	plasma membrane	45	0
GO:0005634	cellular_component	nucleus	13	4.19663e-272
GO:0008270	molecular_function	zinc ion binding	19	0
GO:0015333	molecular_function	peptide:proton symporter activity	19	3.14221e-43
GO:0004674	molecular_function	protein serine/threonine kinase activity	15	0
GO:0016491	molecular_function	oxidoreductase activity	14	0
GO:0016705	molecular_function	oxidoreductase activity, acting on paired donors, with incorporation	12	0
GO:0022857	molecular_function	transmembrane transporter activity	10	2.35202e-300
GO:0016887	molecular_function	ATPase activity	10	2.12233e-98
GO:0046982	molecular_function	protein heterodimerization activity	10	8.7749e-57

[truncated: 7 more sheets: Table_S11, Table_S12, Table_S13, Table S14, Table S15, Table S16, Table S17]
